# Supplementary material for: Impact of Infectious Disease after Lactococcus lactis Strain Plasma Intake in Vietnamese Schoolchildren: A Randomized, Placebo-Controlled, Double-Blind Study
Source: Nutrients. 2022 Jan 27;14(3):552. doi: 10.3390/nu14030552 (PMC8839753; doi:10.3390/nu14030552)
Supplement: Supplementary file 1 [file nutrients-14-00552-s001.zip]

Archive with 1 entries (1 files):
- nutrients-1417290-supplementary.pdf
